# Supplementary material for: EZH2-mediated epigenetic suppression of long noncoding RNA SPRY4-IT1 promotes NSCLC cell proliferation and metastasis by affecting the epithelial–mesenchymal transition
Source: Cell Death Dis. 2014 Jun 26;5(6):e1298–. doi: 10.1038/cddis.2014.256 (PMC4611729; doi:10.1038/cddis.2014.256)
Supplement: Supplementary Table 4 [file cddis2014256x8.xls]

## Sheet: sequence of primers and siRNA
	sequence(5'-3')
SPRY4-IT1 F	AGCCACATAAATTCAGCAGA
SPRY4-IT1 R	CGATGTAGTAGGATTCCTTTCA
GAPDH F	GGGAGCCAAAAGGGTCAT
GAPDH R	GAGTCCTTCCACGATACCAA
EZH2 F	AATCAGAGTACATGCGACTGAGA
EZH2 R	GCTGTATCCTTCGCTGTTTCC
P197-289 F	CCGTTTCTGGTGTGTTTGTGT
P197-289 R	CTCTTCCCCTTTCAGTGGCT
si-SPRY4-IT1	gctttctgattccaaggcctattaa
si-EZH2	AUCAGCUCGUCUGAACCUCUU
sh-EZH2	GGGCCAGACTGGGAAGAAA
